# Supplementary material for: Thermal Shift Assay for Small GTPase Stability Screening: Evaluation and Suitability
Source: Int J Mol Sci. 2022 Jun 26;23(13):7095. doi: 10.3390/ijms23137095 (PMC9266822; doi:10.3390/ijms23137095)
Supplement: Supplementary file 1 [file ijms-23-07095-s001.zip]

Archive with 1 entries (1 files):
- ijms-1756044-supplementary.pdf
